# Supplementary material for: Predictive factors and adverse perinatal outcomes associated with maternal smoking status
Source: Sci Rep. 2024 Feb 10;14:3436. doi: 10.1038/s41598-024-53813-7 (PMC10858917; doi:10.1038/s41598-024-53813-7)
Supplement: Supplementary file 1 — Supplementary Information 1. [file 41598_2024_53813_MOESM1_ESM.xlsx]

## Sheet: Rawdata
Variable	age	national	w_edu	w_work	h_work	sal_suff	h_smoke	Q1_pr_first	Q2_pr_num	Q3_pr_vis	Q4_SMK	Q19_know	Q20B_Belif	sm_fet	c_vs_a	ec_vs_a	ec_vs_b	ca_smq	a_same	fet_abor	fet_plac	fet_slow	fet_mal	sm_nwb	nb_sudd	nb_weit	nb_asma	nb_pul	nb_ear
Label	Age	Rescidancy	Highest education level	Working status	Do your hasband work?	is your living essental expenses are available with current family sallary?	Do your husband smoke?	Is this is your first pregnancy?	How many times you get pregnant?	How many times you visited healthcare centre for seeking care?	are you smoker?	do you ever have an education about smoking during care visits?	Elictronic Cigar pass a dangurs gases affect health?	Do you think tobacoo smoking during pregnancy could affect fetus health?	Do you think Argileh:	Do you think Elictronic Cig smoking:	Do you think Elictronic cig smoking:	Do you think elictronic cigar has less affect on health than usual tobacoo cigarit?	Do you think Ajami Argileh:	Abortion	Placenta aproptio separation	preterm delivery	fetal growth retardation developmental problem	congenital birth defects	sudden death	LBW	Asthma and allirgy	respiratory infection	ear infection
	42	1	1	1	1	3	1	1	0	4	2	1	1	3	1	4	4	3	4	3	3	3	3	3	3	3	3	3	2
	29	1	1	2	1	2	1	1	1	3	2	1	1	3	1	1	1	1	4	2	2	3	3	3	3	3	3	3	3
	25	1	3	1	1	2	1	1	2	1	2	2	2	4	1	1	1	3	4	3	3	4	4	4	5	5	5	5	5
	28	1	1	1	1	1	1	1	2	1	2	1	3	3	4	4	4	1	1	2	2	4	4	3	5	5	2	2	2
	35	1	4	2	1	3	2	2	3	1	2	2	2	3	1	1	3	1	4	2	2	5	5	3	4	4	3	3	3
	31	1	1	2	1	1	2	2	4	0	2	2	2	3	1	1	3	1	1	2	2	5	5	3	5	5	2	2	3
	41	1	1	2	2	2	2	2	3	0	2	2	2	3	1	3	3	1	3	2	2	5	5	3	4	4	3	3	3
	23	1	1	2	1	2	1	2	2	1	2	2	1	3	1	1	1	1	4	2	2	3	3	3	4	4	4	4	4
	45	1	1	2	2	1	2	2	3	0	2	2	2	3	1	1	3	1	1	2	2	4	4	3	4	4	2	2	4
	37	1	3	1	1	1	2	2	3	0	2	1	2	3	3	4	4	3	4	3	3	3	3	3	4	4	3	3	2
	42	1	1	1	1	2	1	2	2	0	2	2	2	3	1	4	4	1	3	2	2	5	5	3	4	4	3	3	3
	32	1	3	2	1	3	1	2	2	0	2	1	1	3	1	1	3	1	1	2	2	4	4	3	4	3	3	2	3
	30	1	2	2	1	3	1	2	2	9	2	2	3	4	4	4	4	3	4	2	2	5	5	5	5	3	5	5	2
	25	1	1	2	1	2	1	2	1	2	2	2	1	2	1	1	1	1	4	5	5	5	5	3	5	5	2	4	4
	27	1	1	2	1	3	1	2	2	7	2	1	2	3	1	1	1	1	4	5	5	5	5	3	5	5	2	2	2
	27	1	1	2	1	3	1	2	2	7	2	1	2	3	1	1	1	1	4	5	5	5	5	3	5	5	2	2	2
	36	1	3	1	1	1	1	2	2	0	2	1	2	3	3	4	4	3	4	3	3	3	3	3	4	4	3	3	2
	40	1	3	1	1	1	1	1	0	4	2	1	1	4	4	4	4	1	4	2	2	5	5	4	4	2	2	5	5
	42	2	1	1	1	1	2	2	2	0	2	1	1	3	1	4	4	1	3	4	4	5	5	3	4	4	3	3	3
	28	2	1	1	1	1	1	2	2	1	2	1	3	3	4	4	4	1	1	4	4	4	4	3	5	5	2	2	2
	32	2	1	2	1	1	1	2	3	0	2	2	1	4	1	1	1	1	4	4	4	4	4	4	5	5	5	5	5
	28	2	3	2	1	3	1	2	2	5	2	2	1	3	1	1	1	2	4	5	5	5	5	3	5	5	2	2	2
	30	2	2	1	1	3	1	2	3	9	2	2	2	4	4	3	4	3	4	2	2	5	5	5	5	3	5	5	2
	28	2	3	2	1	1	1	2	2	1	2	2	3	3	4	4	4	1	1	4	4	4	4	3	5	5	2	2	2
	34	2	2	1	1	3	1	2	1	1	2	2	1	3	1	3	3	2	1	4	4	4	4	2	4	4	2	2	2
	32	2	3	2	1	3	1	2	3	4	2	2	2	4	4	4	4	3	1	5	5	5	5	3	5	5	4	4	4
	31	2	1	1	1	3	2	1	1	1	2	2	3	3	4	4	4	3	1	4	4	4	4	3	4	4	4	4	4
	24	2	2	2	1	3	2	1	0	4	2	1	2	3	1	1	1	2	4	5	5	5	5	3	5	5	4	4	4
	32	2	2	1	1	3	2	2	3	5	2	1	2	3	1	1	1	2	1	4	4	4	4	3	4	4	4	4	4
	43	2	1	1	1	2	2	2	6	1	2	1	2	3	1	1	1	2	1	4	4	4	4	3	4	4	4	4	4
	25	2	3	2	1	2	1	2	2	1	2	2	1	4	1	1	1	1	4	4	4	4	4	4	5	5	5	5	5
	26	2	3	2	1	2	1	2	1	2	2	2	1	2	1	1	1	2	4	5	5	5	5	3	5	5	2	4	4
	29	2	3	2	1	3	1	2	3	5	2	2	1	3	1	1	1	2	1	4	4	4	4	3	4	4	4	4	4
	22	2	3	2	2	3	1	2	3	5	2	2	1	3	1	1	1	2	1	4	4	4	4	3	4	4	4	4	4
	20	2	1	2	1	3	1	1	0	8	2	1	1	3	1	4	1	1	4	1	1	3	3	3	3	3	3	3	2
	42	2	1	1	1	3	1	1	0	4	2	1	1	3	1	4	1	1	4	1	1	3	3	3	3	3	3	3	2
	29	2	1	2	1	2	1	2	1	3	2	1	1	3	1	1	1	1	4	3	3	3	3	3	3	3	3	3	3
	25	2	3	1	1	2	1	2	2	1	2	2	1	4	1	1	1	3	4	4	4	4	4	4	5	5	5	5	5
	28	2	1	1	1	1	1	2	2	1	2	2	3	3	4	4	4	2	1	4	4	4	4	3	5	5	2	2	2
	35	2	4	2	1	3	1	2	3	1	2	2	1	3	1	1	3	2	4	5	4	5	5	3	4	4	3	3	3
	31	1	1	2	1	1	1	2	4	0	2	2	1	3	1	1	3	2	1	5	5	5	5	3	5	5	2	2	3
	41	1	1	2	2	2	1	2	2	0	2	2	2	3	1	3	3	2	3	5	5	5	5	3	4	4	3	3	3
	23	1	1	2	1	2	1	2	2	1	2	2	1	3	1	1	1	2	4	3	3	3	3	3	4	4	4	4	4
	45	1	1	2	2	1	1	2	1	0	2	2	2	3	1	1	3	3	1	4	4	4	4	3	4	4	2	2	4
	37	1	3	1	1	1	1	2	1	0	2	2	2	3	3	4	4	3	4	3	3	3	3	3	4	4	3	3	2
	42	1	1	1	1	2	2	2	1	0	2	2	1	3	1	4	4	2	3	4	4	5	5	3	4	4	3	3	3
	32	1	3	1	1	3	2	2	2	0	2	1	1	3	1	1	3	2	1	4	4	4	4	3	4	3	3	2	3
	30	1	2	2	1	3	1	2	2	9	2	2	3	4	4	4	4	2	4	5	5	5	5	3	5	5	4	4	4
	25	1	1	2	1	2	2	2	1	2	2	2	1	2	1	1	1	2	4	5	5	5	5	3	5	5	2	4	4
	37	1	1	2	2	1	1	1	0	5	2	2	2	4	1	1	1	2	1	5	5	5	5	3	5	5	4	4	4
	27	1	1	2	1	3	2	2	2	7	2	2	2	3	1	1	1	1	4	5	5	5	5	3	5	5	2	2	2
	27	1	1	2	1	3	2	2	2	7	2	2	2	3	1	1	1	1	4	5	5	5	5	3	5	5	2	2	2
	36	1	3	1	1	1	2	2	2	0	2	2	1	3	3	4	4	2	4	3	3	3	3	3	4	4	3	3	2
	42	1	1	1	1	1	2	2	1	0	2	2	1	3	1	4	4	2	3	4	4	5	5	3	4	4	3	3	3
	28	1	1	1	1	1	2	2	2	1	2	2	3	3	4	4	4	1	1	4	4	4	4	3	5	5	2	2	2
	32	2	1	2	1	1	1	2	3	0	2	2	1	4	1	1	1	3	4	4	4	4	4	4	5	5	5	5	5
	28	1	3	2	1	3	2	2	2	5	2	2	2	3	1	1	1	3	4	5	5	5	5	3	5	5	2	2	2
	28	1	3	2	1	1	2	1	2	1	2	2	3	3	4	4	4	3	1	4	4	4	4	3	5	5	2	2	2
	34	1	2	1	1	3	2	2	1	1	2	2	2	3	1	3	3	2	1	4	4	4	4	2	4	4	2	2	2
	32	1	3	2	1	3	1	2	3	4	2	1	2	4	4	4	4	1	1	2	2	3	3	4	1	1	1	1	1
	31	1	1	1	1	3	2	1	0	1	2	2	3	3	4	4	4	2	1	4	4	4	4	3	4	4	4	4	4
	24	1	2	2	1	3	2	1	0	4	2	2	2	3	1	1	1	2	4	5	5	5	5	3	5	5	4	4	4
	32	1	2	1	1	3	2	2	3	5	2	2	2	3	1	1	1	2	1	4	4	4	4	3	4	4	4	4	4
	43	1	1	1	1	2	2	2	6	0	2	2	2	3	1	1	1	1	1	4	4	4	4	3	4	4	4	4	4
	31	2	1	2	1	2	2	2	4	9	2	2	2	2	1	1	1	2	1	4	4	4	4	3	4	4	4	4	2
	25	1	3	2	1	2	1	1	0	1	2	2	1	4	1	1	1	2	4	4	4	4	4	4	5	5	5	5	5
	26	1	3	2	1	2	2	2	1	2	2	2	1	2	1	1	1	2	4	5	5	5	5	3	5	5	2	4	4
	29	1	3	2	1	3	2	2	3	5	2	2	1	3	1	1	1	2	1	4	4	4	4	3	4	4	4	4	4
	38	1	3	2	2	3	2	2	3	5	2	2	1	3	1	1	1	1	1	4	4	4	4	3	4	4	4	4	4
	25	1	1	2	1	3	2	1	0	8	2	2	1	3	1	4	4	1	4	1	1	3	3	3	3	3	3	3	2
	25	1	3	1	1	2	1	1	0	1	2	2	1	4	1	1	1	1	4	2	2	4	4	4	5	5	5	5	5
	28	1	1	1	1	1	2	2	2	1	2	2	3	3	4	4	4	1	1	2	2	4	4	3	5	5	2	2	2
	35	1	4	2	1	3	2	2	3	1	2	1	2	3	1	1	3	1	4	5	4	5	5	3	4	4	3	3	3
	28	2	3	2	1	3	1	2	2	5	2	1	1	3	3	3	3	3	4	3	3	3	3	3	3	3	3	3	3
	25	1	1	2	1	2	1	2	1	2	2	2	2	2	1	1	1	1	4	5	5	5	5	3	5	5	2	4	4
	28	2	3	2	1	3	1	2	2	5	2	1	1	3	3	3	3	3	4	3	3	3	3	3	3	3	3	3	3
	27	1	1	2	1	3	1	2	2	7	2	2	2	3	1	1	1	1	4	2	2	5	5	3	5	5	2	2	2
	41	1	1	2	2	2	1	2	2	0	2	2	2	3	1	3	3	2	3	5	5	5	5	3	4	4	3	3	3
	25	1	1	2	1	2	2	2	2	1	2	2	1	3	1	1	1	2	4	3	3	3	3	3	4	4	4	4	4
	43	1	1		2	1	2	2	1	0	2	2	2	3	1	1	3	3	1	4	4	4	4	3	4	4	2	2	4
	37	1	3	1	1	1	2	2	1	0	2	2	2	3	3	4	4	3	4	3	3	3	3	3	4	4	3	3	2
	42	1	1	1	1	2	2	2	1	0	2	1	1	3	1	4	4	2	3	4	4	5	5	3	4	4	3	3	3
	32	1	3	1	1	3	2	2	2	0	2	1	1	3	1	1	3	2	1	4	4	4	4	3	4	3	3	2	3
	30	1	2	2	1	3	1	2	2	9	2	2	3	4	4	4	4	2	4	5	5	5	5	3	5	5	4	4	4
	25	1	1	2	1	2	1	2	1	2	2	2	1	2	1	1	1	2	4	5	5	5	5	3	5	5	2	4	4
	37	1	1	2	2	1	1	1	0	5	1	2	2	4	1	1	1	2	1	5	5	5	5	3	5	5	4	4	4
	27	1	1	2	1	3	2	2	2	7	2	2	2	3	1	1	1	1	4	5	5	5	5	3	5	5	2	2	2
	27	1	1	2	1	3	2	2	2	7	2	2	2	3	1	1	1	1	4	5	5	5	5	3	5	5	2	2	2
	29	1	1	2	1	2	2	1	1	3	2	2	1	3	1	1	1	1	4	2	2	3	3	3	3	3	3	3	3
	26	1	3	1	1	2	1	1	2	1	2	2	2	4	1	1	1	3	4	3	3	4	4	4	5	5	5	5	5
	30	1	1	1	1	1	2	1	2	1	2	1	3	3	4	4	4	1	1	2	2	3	3	3	3	3	2	2	2
	35	1	4	2	1	3	2	2	3	1	2	1	2	3	1	1	3	1	4	2	2	3	3	3	3	3	3	3	3
	31	1	1	2	1	1	2	2	4	0	2	2	2	3	1	1	3	1	1	2	2	5	5	3	5	5	2	2	3
	29	1	1	2	1	2	2	1	1	3	2	1	1	3	1	1	1	1	4	2	2	3	3	3	3	3	3	3	3
	25	1	3	1	1	2	1	1	2	1	2	2	2	4	1	1	1	3	4	3	3	4	4	4	5	5	5	5	5
	28	1	1	1	1	1	2	1	2	1	2	2	3	3	4	4	4	1	1	2	2	4	4	3	5	5	2	2	2
	35	1	4	2	1	3	2	2	3	1	2	1	2	3	1	1	3	1	4	2	2	5	5	3	4	4	3	3	3
	31	1	1	2	1	1	2	2	4	0	2	2	2	3	1	1	3	1	1	2	2	5	5	3	5	5	2	2	3
	33	1	3	1	1	3	2	1	0	0	2	1	2	3	1	1	3	3	1	3	3	3	3	3	3	3	3	2	3
	25	1	1	2	1	2	1	2	1	2	2	2	2	2	1	1	1	1	4	5	5	5	5	3	5	5	2	4	4
	27	1	1	2	1	3	2	2	2	7	2	2	2	3	1	1	1	1	4	2	2	5	5	3	5	5	2	2	2
	42	1	1	1	1	3	2	1	0	4	2	1	1	3	1	4	4	3	4	3	3	3	3	3	3	3	3	3	2
	29	1	1	2	1	2	2	1	1	3	2	2	1	3	3	3	3	1	4	2	2	3	3	3	3	3	3	3	3
	25	1	3	1	1	2	1	1	2	1	2	2	2	4	3	3	1	3	4	3	3	4	4	4	5	5	5	5	5
	28	1	1	1	1	1	1	1	2	1	2	1	3	3	4	4	4	1	3	2	2	4	4	3	5	5	2	2	2
	35	1	4	2	1	3	1	2	3	1	2	1	2	3	1	3	3	1	4	2	2	5	5	3	4	4	3	3	3
	31	1	1	2	1	1	1	2	4	0	2	2	2	3	1	1	3	1	3	2	2	5	5	3	5	5	2	2	3
	42	1	1	1	1	3	1	1	0	4	2	1	1	3	1	4	4	3	4	3	3	3	3	3	3	3	3	3	2
	29	1	1	2	1	2	1	1	1	3	2	1	1	3	3	3	3	1	4	2	2	3	3	3	3	3	3	3	3
	25	1	3	1	1	2	1	1	2	1	2	2	2	4	3	3	1	3	3	3	3	3	3	3	3	3	3	3	3
	28	1	1	1	1	1	2	1	2	1	2	1	3	3	4	4	4	3	3	2	2	3	3	3	3	3	2	2	2
	42	2	1	1	1	1	2	2	2	0	2	1	1	3	1	4	4	3	3	4	4	5	5	3	4	4	3	3	3
	27	2	1	1	1	1	2	2	2	1	2	1	3	3	4	4	4	3	3	4	4	4	4	3	5	5	2	2	2
	32	2	1	2	1	1	1	2	3	0	2	2	1	4	3	3	3	3	4	4	4	4	4	4	5	5	5	5	5
	26	2	3	2	1	3	2	2	2	5	2	2	1	3	3	3	1	2	4	5	5	5	5	3	5	5	2	2	2
	30	2	1	1	1	3	2	2	3	9	2	2	2	3	4	3	4	3	4	2	2	5	5	5	5	3	5	5	2
	29	1	1	2	1	2	2	1	1	3	2	1	3	3	3	1	1	3	4	2	2	3	3	3	3	3	3	3	3
	25	1	3	1	1	2	1	1	2	1	2	2	2	4	3	3	3	3	4	3	3	4	4	4	5	5	5	5	5
	28	1	1	1	1	1	1	1	2	1	2	2	3	3	4	4	4	3	3	2	2	4	4	3	5	5	2	2	2
	42	2	1	1	1	1	1	2	2	0	2	1	1	3	3	4	4	3	3	4	4	5	5	3	4	4	3	3	3
	28	2	1	1	1	1	1	2	2	1	2	1	3	3	4	4	3	3	3	4	4	4	4	3	5	5	2	2	2
	32	2	1	2	1	1	2	2	3	0	2	1	1	3	3	3	3	3	4	4	4	4	4	4	5	5	5	5	5
	2.22222e+39	2	3	2	1	3	2	2	2	5	2	1	1	3	3	3	3	3	4	5	5	5	5	3	5	5	2	2	2
	30	2	1	1	1	3	2	2	3	9	2	1	2	3	4	3	4	3	4	3	3	3	3	3	3	3	3	3	3
	29	1	1	2	1	2	2	1	1	3	2	1	3	3	3	1	1	3	4	3	3	3	3	3	3	3	3	3	3
	25	1	3	1	1	2	1	1	2	1	2	1	2	4	3	3	3	3	4	3	3	3	3	3	3	3	3	3	3
	28	1	1	1	1	1	2	1	2	1	2	1	3	3	4	4	4	3	3	3	3	3	3	3	3	3	3	3	3
	42	2	1	1	1	1	2	2	2	0	2	1	1	3	3	4	4	3	3	3	3	3	3	3	3	3	3	3	3
	28	2	1	1	1	1	2	2	2	1	2	1	3	3	4	4	3	3	3	3	3	3	3	3	3	3	3	3	3
	32	2	1	2	1	1	1	2	3	0	2	1	1	3	3	3	3	3	4	3	3	3	3	3	3	3	3	3	3
	27	2	3	2	1	3	1	2	2	5	2	1	1	3	3	3	3	3	4	3	3	3	3	3	3	3	3	3	3
	28	1	1	1	1	1	1	1	2	1	2	1	3	3	4	4	4	3	3	3	3	3	3	3	3	3	3	3	3
	42	2	1	1	1	1	1	2	2	0	2	1	1	3	3	4	4	3	3	3	3	3	3	3	3	3	3	3	3
	28	2	1	1	1	1	1	2	2	1	2	1	3	3	4	4	3	3	3	3	3	3	3	3	3	3	3	3	3
	32	2	1	2	1	1	2	2	3	0	2	1	1	3	3	3	3	3	4	3	3	3	3	3	3	3	3	3	3
	22	2	3	2	1	3	2	2	2	5	2	1	1	3	3	3	3	3	4	3	3	3	3	3	3	3	3	3	3
	26	2	3	2	1	3	2	2	2	5	2	1	1	3	3	3	3	3	4	3	3	3	3	3	3	3	3	3	3
	25	1	1	1	1	1	2	1	2	1	2	2	3	3	4	4	4	3	3	3	3	3	3	3	3	3	3	3	3
	42	2	1	1	1	1	2	2	2	0	2	1	1	3	3	4	4	3	3	3	3	3	3	3	3	3	3	3	3
	28	2	1	1	1	1	2	2	2	1	2	1	3	3	4	4	3	3	3	3	3	3	3	3	3	3	3	3	3
	30	2	1	2	1	1	2	2	3	0	2	1	1	3	3	3	3	3	4	3	3	3	3	3	3	3	3	3	3
	28	2	3	2	1	3	2	2	2	5	2	1	1	3	3	3	3	3	4	3	3	3	3	3	3	3	3	3	3
	28	1	1	1	1	1	2	1	2	1	2	1	3	3	4	4	4	3	3	3	3	3	3	3	3	3	3	3	3
	40	2	1	1	1	1	2	2	2	0	2	1	1	3	3	4	4	3	3	3	3	3	3	3	3	3	3	3	3
	28	2	1	1	1	1	2	2	2	1	2	1	3	3	4	4	3	3	3	3	3	3	3	3	3	3	3	3	3
	32	2	1	2	1	1	2	2	3	0	2	1	1	3	3	3	3	3	4	3	3	3	3	3	3	3	3	3	3
	28	2	3	2	1	3	2	2	2	5	2	1	1	3	3	3	3	3	4	3	3	3	3	3	3	3	3	3	3
	30	2	3	2	1	3	2	2	2	5	2	1	1	3	3	3	3	3	4	3	3	3	3	3	3	3	3	3	3
	28	1	1	1	1	1	2	1	2	1	2	1	3	3	4	4	4	3	3	3	3	3	3	3	3	3	3	3	3
	42	2	1	1	1	1	2	2	2	0	2	1	1	3	3	4	4	3	3	3	3	3	3	3	3	3	3	3	3
	42	1	1	1	1	3	2	1	0	4	2	1	1	3	1	4	4	3	4	3	3	3	3	3	3	3	3	3	2
	30	1	1	2	1	2	2	1	1	3	2	1	1	3	1	1	1	1	4	2	2	3	3	3	3	3	3	3	3
	25	1	3	1	1	2	1	1	2	1	2	2	2	4	1	1	1	3	4	3	3	4	4	4	5	5	5	5	5
	28	1	1	1	1	1	2	1	2	1	2	2	3	3	4	4	4	1	1	2	2	4	4	3	5	5	2	2	2
	35	1	4	2	1	3	2	2	3	1	2	2	2	3	1	1	3	1	4	2	2	5	5	3	4	4	3	3	3
	31	1	1	2	1	1	2	2	4	0	2	2	2	3	1	1	3	1	1	2	2	5	5	3	5	5	2	2	3
	41	1	1	2	2	2	2	2	3	0	2	2	2	3	1	3	3	1	3	2	2	5	5	3	4	4	3	3	3
	42	1	1	1	1	3	2	1	0	4	2	2	1	3	1	4	4	3	4	3	3	3	3	3	3	3	3	3	2
	29	1	1	2	1	2	2	1	1	3	2	2	1	3	1	1	1	1	4	2	2	3	3	3	3	3	3	3	3
	25	1	3	1	1	2	1	1	2	1	2	2	2	4	1	1	1	3	4	3	3	4	4	4	5	5	5	5	5
	25	1	1	1	1	1	1	1	2	1	2	2	3	3	4	4	4	1	1	2	2	4	4	3	5	5	2	2	2
	35	1	4	2	1	3	1	2	3	1	2	2	2	3	1	1	3	1	4	2	2	5	5	3	4	4	3	3	3
	31	1	1	2	1	1	1	2	4	0	2	2	2	3	1	1	3	1	1	2	2	5	5	3	5	5	2	2	3
	41	1	1	2	2	2	1	2	3	0	2	2	2	3	1	3	3	1	3	2	2	5	5	3	4	4	3	3	3
	23	1	1	2	1	2	1	2	2	1	2	2	1	3	1	1	1	1	4	2	2	3	3	3	4	4	4	4	4
	45	1	1	2	2	4	1	2	3	0	2	2	2	3	1	1	3	1	1	2	2	4	4	3	4	4	2	2	4
	37	1	3	1	1	4	1	2	3	0	2	1	2	3	3	4	4	3	4	3	3	3	3	3	4	4	3	3	2
	42	1	1	1	1	2	1	2	2	0	2	2	2	3	1	4	4	1	3	2	2	5	5	3	4	4	3	3	3
	33	1	3	2	1	3	1	2	2	0	2	2	1	3	1	1	3	1	1	2	2	4	4	3	4	3	3	2	3
	30	1	2	2	1	3	1	2	2	9	2	2	3	4	4	4	4	3	4	2	2	5	5	5	5	3	5	5	2
	25	1	1	2	1	4	1	2	1	2	2	2	1	2	1	1	1	1	4	5	5	5	5	3	5	5	2	4	4
	26	1	1	2	1	3	1	2	2	7	2	2	2	3	1	1	1	1	4	5	5	5	5	3	5	5	2	2	2
	27	1	1	2	1	3	2	2	2	7	2	2	2	3	1	1	1	1	4	5	5	5	5	3	5	5	2	2	2
	36	1	3	1	1	4	2	2	2	0	2	1	2	3	3	4	4	3	4	3	3	3	3	3	4	4	3	3	2
	40	1	3	1	1	4	1	1	0	4	2	2	1	4	4	4	4	1	4	2	2	5	5	4	4	2	2	5	5
	42	2	1	1	1	4	2	2	2	0	2	2	1	3	1	4	4	1	3	4	4	5	5	3	4	4	3	3	3
	28	2	1	1	1	1	2	2	2	1	2	2	3	3	4	4	4	1	1	4	4	4	4	3	5	5	2	2	2
	32	2	1	2	1	4	1	2	3	0	2	2	1	4	1	1	1	1	4	4	4	4	4	4	5	5	5	5	5
	26	2	3	2	1	3	1	2	2	5	2	2	1	3	1	1	1	2	4	5	5	5	5	3	5	5	2	2	2
	30	2	2	1	1	3	1	2	3	9	2	2	2	4	4	3	4	3	4	2	2	5	5	5	5	3	5	5	2
	28	2	3	2	1	4	2	2	2	1	2	2	3	3	4	4	4	1	1	4	4	4	4	3	5	5	2	2	2
	42	2	1	1	1	4	2	2	2	0	2	1	1	3	3	4	4	3	3	3	3	3	3	3	3	3	3	3	3
	28	2	1	1	1	4	2	2	2	1	2	1	3	3	4	4	3	3	3	3	3	3	3	3	3	3	3	3	3
	32	2	1	2	1	4	2	1	1	0	2	1	1	3	3	3	3	3	4	3	3	3	3	3	3	3	3	3	3
	25	2	3	2	1	3	2	1	1	5	2	1	1	3	3	3	3	3	4	3	3	3	3	3	3	3	3	3	3
	27	1	1	1	1	4	2	1	1	1	2	1	3	3	4	4	4	3	3	3	3	3	3	3	3	3	3	3	3
	42	2	1	1	1	4	2	1	2	0	2	1	1	3	3	4	4	3	3	3	3	3	3	3	3	3	3	3	3
	28	2	1	1	1	4	2	1	2	1	2	1	3	3	4	4	3	3	3	3	3	3	3	3	3	3	3	3	3
	32	2	1	2	1	4	1	2	3	0	2	1	1	3	3	3	3	3	4	3	3	3	3	3	3	3	3	3	3
	22	2	3	2	2	3	1	2	3	5	2	2	1	3	1	1	1	2	1	4	4	4	4	3	4	4	4	4	4
	20	2	1	2	1	3	1	1	0	8	2	1	1	3	1	4	1	1	4	1	1	3	3	3	3	3	3	3	2

## Sheet: ListVariables
Variable	age	national	w_edu	w_work	h_work	sal_suff	h_smoke	Q1_pr_first	Q2_pr_num	Q3_pr_vis	Q4_SMK	Q19_know	Q20B_Belif	sm_fet	c_vs_a	ec_vs_a	ec_vs_b	ca_smq	a_same	fet_abor	fet_plac	fet_slow	fet_mal	sm_nwb	nb_sudd	nb_weit	nb_asma	nb_pul	nb_ear
Question	Age	Rescidancy	Highest education level	Working status	Do your hasband work?	is your living essental expenses are available with current family sallary?	Do your husband smoke?	Is this is your first pregnancy?	How many times you get pregnant?	How many times you visited healthcare centre for seeking care?	are you smoker?	do you ever have an education about smoking during care visits?	Elictronic Cigar pass a dangurs gases affect health?	Do you think tobacoo smoking during pregnancy could affect fetus health?	Do you think Argileh:	Do you think Elictronic Cig smoking:	Do you think Elictronic cig smoking:	Do you think elictronic cigar has less affect on health than usual tobacoo cigarit?	Do you think Ajami Argileh:	Abortion	Placenta aproptio separation	preterm delivery	fetal growth retardation developmental problem	congenital birth defects	sudden death	LBW	Asthma and allirgy	respiratory infection	ear infection
Subquestion
Scale	Scale	Nominal	Nominal	Nominal	Nominal	Nominal	Nominal	Nominal	Nominal	Nominal	Nominal	Nominal	Nominal	Nominal	Nominal	Nominal	Nominal	Nominal	Nominal	Nominal	Nominal	Nominal	Nominal	Nominal	Nominal	Nominal	Nominal	Nominal	Nominal
Missings
Values/Labels		1 | Residant	1 | scondary school or less	1 | Working	1 | Working	1 | ����	1 | Yes	1 | Yes			1 | yes	1 | Yes	1 | Yes	1 | yes, Argileh only affect	1 | Less afect than Cig	1 | Less afect than Cig	1 | Less afect than Cig	1 | Yes	1 | Less afect than Muasel	1 | Yes, Argileh caused	1 | Yes, Argileh caused	1 | Yes, Argileh caused	1 | Yes, Argileh caused	1 | Yes, Argileh caused	1 | Yes, Argileh caused	1 | Yes, Argileh caused	1 | Yes, Argileh caused	1 | Yes, Argileh caused	1 | Yes, Argileh caused
		2 | Refugee	2 | Diploma	2 | Not Working	2 | Not Working	2 | ������	2 | No	2 | No			2 | no	2 | No	2 | No	2 | yes, Cigarit only affect	2 | More afect than Cig	2 | More afect than Cig	2 | More afect than Cig	2 | No	2 | More afect than Muasel	2 | Yes, cigarit caused	2 | Yes, cigarit caused	2 | Yes, cigarit caused	2 | Yes, cigarit caused	2 | Yes, cigarit caused	2 | Yes, cigarit caused	2 | Yes, cigarit caused	2 | Yes, cigarit caused	2 | Yes, cigarit caused	2 | Yes, cigarit caused
			3 | Bachlor			3 | ������ ���� �� ����						3 | Don't No	3 | Don't No	3 | Both cig/argi affect	3 | Same afect as Cig	3 | Same afect as Cig	3 | Same afect as Cig	3 | Don't No	3 | Same afect than Muasel	3 | Yes, both cigarit /argileh caused	3 | Yes, both cigarit /argileh caused	3 | Yes, both cigarit /argileh caused	3 | Yes, both cigarit /argileh caused	3 | Yes, both cigarit /argileh caused	3 | Yes, both cigarit /argileh caused	3 | Yes, both cigarit /argileh caused	3 | Yes, both cigarit /argileh caused	3 | Yes, both cigarit /argileh caused	3 | Yes, both cigarit /argileh caused
			4 | Postgraduate			4 | ������ ���� �����								4 | No	4 | Don't know	4 | Don't know	4 | Don't know		4 | Don't know	4 | Don't know	4 | Don't know	4 | Don't know	4 | Don't know	4 | Don't know	4 | Don't know	4 | Don't know	4 | Don't know	4 | Don't know	4 | Don't know
																				5 | No	5 | No	5 | No	5 | No	5 | No	5 | No	5 | No	5 | No	5 | No	5 | No

## Sheet: Source
#	Content	Reference	Text	Type / Range*		Comment
1	QUESTION	[...]	Age	Quantity
	VARIABLES	age		[20 to 2,22222222222222E+39]
	VALUES
2	QUESTION	[...]	Rescidancy	Single
	VARIABLES	national		1 to 2
	VALUES	1	Residant	1 to 1
		2	Refugee	2 to 2
3	QUESTION	[...]	Highest education level	Single
	VARIABLES	w_edu		1 to 4
	VALUES	1	scondary school or less	1 to 1
		2	Diploma	2 to 2
		3	Bachlor	3 to 3
		4	Postgraduate	4 to 4
4	QUESTION	[...]	Working status	Single
	VARIABLES	w_work		1 to 2
	VALUES	1	Working	1 to 1
		2	Not Working	2 to 2
5	QUESTION	[...]	Do your hasband work?	Single
	VARIABLES	h_work		1 to 2
	VALUES	1	Working	1 to 1
		2	Not Working	2 to 2
6	QUESTION	[...]	is your living essental expenses are available with current family sallary?	Single
	VARIABLES	sal_suff		1 to 4
	VALUES	1	����	1 to 1
		2	������	2 to 2
		3	������ ���� �� ����	3 to 3
		4	������ ���� �����	4 to 4
7	QUESTION	[...]	Do your husband smoke?	Single
	VARIABLES	h_smoke		1 to 2
	VALUES	1	Yes	1 to 1
		2	No	2 to 2
8	QUESTION	[...]	Is this is your first pregnancy?	Single
	VARIABLES	Q1_pr_first		1 to 2
	VALUES	1	Yes	1 to 1
		2	No	2 to 2
9	QUESTION	[...]	How many times you get pregnant?	Quantity
	VARIABLES	Q2_pr_num		[0 to 6]
	VALUES
10	QUESTION	[...]	How many times you visited healthcare centre for seeking care?	Quantity
	VARIABLES	Q3_pr_vis		[0 to 9]
	VALUES
11	QUESTION	[...]	are you smoker?	Single
	VARIABLES	Q4_SMK		1 to 2
	VALUES	1	yes	1 to 1
		2	no	2 to 2
12	QUESTION	[...]	do you ever have an education about smoking during care visits?	Single
	VARIABLES	Q19_know		1 to 3
	VALUES	1	Yes	1 to 1
		2	No	2 to 2
		3	Don't No	3 to 3
13	QUESTION	[...]	Elictronic Cigar pass a dangurs gases affect health?	Single
	VARIABLES	Q20B_Belif		1 to 3
	VALUES	1	Yes	1 to 1
		2	No	2 to 2
		3	Don't No	3 to 3
14	QUESTION	[...]	Do you think tobacoo smoking during pregnancy could affect fetus health?	Single
	VARIABLES	sm_fet		1 to 4
	VALUES	1	yes, Argileh only affect	1 to 1
		2	yes, Cigarit only affect	2 to 2
		3	Both cig/argi affect	3 to 3
		4	No	4 to 4
15	QUESTION	[...]	Do you think Argileh:	Single
	VARIABLES	c_vs_a		1 to 4
	VALUES	1	Less afect than Cig	1 to 1
		2	More afect than Cig	2 to 2
		3	Same afect as Cig	3 to 3
		4	Don't know	4 to 4
16	QUESTION	[...]	[...]	Matrix
	VARIABLES	ec_vs_a	Do you think Elictronic Cig smoking:	1 to 4
		ec_vs_b	Do you think Elictronic cig smoking:	1 to 4
	VALUES	1	Less afect than Cig	1 to 1
		2	More afect than Cig	2 to 2
		3	Same afect as Cig	3 to 3
		4	Don't know	4 to 4
17	QUESTION	[...]	Do you think elictronic cigar has less affect on health than usual tobacoo cigarit?	Single
	VARIABLES	ca_smq		1 to 3
	VALUES	1	Yes	1 to 1
		2	No	2 to 2
		3	Don't No	3 to 3
18	QUESTION	[...]	Do you think Ajami Argileh:	Single
	VARIABLES	a_same		1 to 4
	VALUES	1	Less afect than Muasel	1 to 1
		2	More afect than Muasel	2 to 2
		3	Same afect than Muasel	3 to 3
		4	Don't know	4 to 4
19	QUESTION	[...]	[...]	Matrix
	VARIABLES	fet_abor	Abortion	1 to 5
		fet_plac	Placenta aproptio separation	1 to 5
		fet_slow	preterm delivery	1 to 5
		fet_mal	fetal growth retardation developmental problem	1 to 5
	VALUES	1	Yes, Argileh caused	1 to 1
		2	Yes, cigarit caused	2 to 2
		3	Yes, both cigarit /argileh caused	3 to 3
		4	Don't know	4 to 4
		5	No	5 to 5
20	QUESTION	[...]	congenital birth defects	Single
	VARIABLES	sm_nwb		1 to 5
	VALUES	1	Yes, Argileh caused	1 to 1
		2	Yes, cigarit caused	2 to 2
		3	Yes, both cigarit /argileh caused	3 to 3
		4	Don't know	4 to 4
		5	No	5 to 5
21	QUESTION	[...]	[...]	Matrix
	VARIABLES	nb_sudd	sudden death	1 to 5
		nb_weit	LBW	1 to 5
		nb_asma	Asthma and allirgy	1 to 5
		nb_pul	respiratory infection	1 to 5
		nb_ear	ear infection	1 to 5
	VALUES	1	Yes, Argileh caused	1 to 1
		2	Yes, cigarit caused	2 to 2
		3	Yes, both cigarit /argileh caused	3 to 3
		4	Don't know	4 to 4
		5	No	5 to 5
* -	A special column for quickly transforming this source into ready-to-use reports, using the N'table tabulation software.
