# Supplementary material for: Predictive factors and adverse perinatal outcomes associated with maternal smoking status
Source: Sci Rep. 2024 Feb 10;14:3436. doi: 10.1038/s41598-024-53813-7 (PMC10858917; doi:10.1038/s41598-024-53813-7)
Supplement: Supplementary file 2 — Supplementary Information 2. [file 41598_2024_53813_MOESM2_ESM.xlsx]

## Sheet: Rawdata
Variable	age	national	w_edu	w_work	h_work	h_Smoke	sal_suff	Q1_pr_first	Q2_pr_num	Q3_pr_vis	Q4_SMK_Cig	Q5_Smoke_Arg	Q6_Smoke_Elic	Q10_SMK_QUIT	Q11_Quit	Q13_a_ras_a	Q14_a_ras_b	Q19_know	Q20B_Belif	sm_fet	c_vs_a	ec_vs_a	ec_vs_b	ca_smq	a_same	fet_abor	fet_plac	fet_slow	fet_mal	sm_nwb	nb_sudd	nb_weit	nb_asma	nb_pul	nb_ear
Label	Age	Rescidancy	Highest education level	Working status	Do your hasband work?	Do your husband smoke?	is your living essental expenses are available with current family sallary?	Is this is your first pregnancy?	How many times you get pregnant?	How many times you visited healthcare centre for seeking care?	Do you smoke cigarate?	Do you smoke Argileh?	Do you smoke Elictronic Cigar?	Have you ever tried to quit?	Do you want to quit smoking?	How many times do you smoke argileh per week?	often size of argilah head	do you ever have an education about smoking during care visits?	Elictronic Cigar pass a dangurs gases affect health?	Do you think tobacoo smoking during pregnancy could affect fetus health?	Do you think Argileh:	Do you think Elictronic Cig smoking:	Do you think Elictronic cig smoking:	Do you think elictronic cigar has less affect on health than usual tobacoo cigarit?	Do you think Ajami Argileh:	Abortion	Placenta aproptio separation	preterm delivery	fetal growth retardation developmental problem	congenital birth defects	sudden death	LBW	Asthma and allirgy	respiratory infection	ear infection
	42	1	2	1	1	1	3	1	0	4	3	2	1	1	1	1	1	1	1	3	1	4	4	3	4	3	3	3	3	3	3	3	3	3	2
	29	1	2	4	1	1	2	1	1	3	3	2	1	2	1	1	1	1	1	3	1	1	1	1	4	2	2	3	3	3	3	3	3	3	3
	25	1	4	1	1	2	2	1	2	1	2	2	1	0	3	1	2	2	2	4	1	1	1	3	4	3	3	4	4	4	5	5	5	5	5
	28	1	2	1	1	3	1	1	2	1	3	2	1	2	3	0	1	1	3	3	4	4	4	1	1	2	2	4	4	3	5	5	2	2	2
	35	1	5	4	1	2	3	2	3	1	2	2	1	0	3	2	2	1	2	3	1	1	3	1	4	2	2	5	5	3	4	4	3	3	3
	31	1	2	4	1	2	1	2	4	0	2	3	3	1	2	1	2	2	2	3	1	1	3	1	1	2	2	5	5	3	5	5	2	2	3
	41	1	2	4	2	2	2	2	3	0	2	2	2	0	3	1	2	2	2	3	1	3	3	1	3	2	2	5	5	3	4	4	3	3	3
	23	1	2	4	1	2	2	2	2	1	2	2	2	0	3	1	2	2	1	3	1	1	1	1	4	2	2	3	3	3	4	4	4	4	4
	45	1	2	4	2	2	1	2	3	0	2	2	2	1	2	1	2	2	2	3	1	1	3	1	1	2	2	4	4	3	4	4	2	2	4
	37	1	4	1	1	2	1	2	3	0	2	2	2	1	2	2	2	1	2	3	3	4	4	3	4	3	3	3	3	3	4	4	3	3	2
	42	1	2	1	1	2	2	2	2	0	3	2	2	1	2	2	2	1	2	3	1	4	4	1	3	2	2	5	5	3	4	4	3	3	3
	32	1	4	1	1	2	3	2	2	0	3	3	2	1	2	0	1	1	1	3	1	1	3	1	1	2	2	4	4	3	4	3	3	2	3
	30	1	3	4	1	2	3	2	2	9	3	3	2	1	3	0	1	2	3	4	4	4	4	3	4	2	2	5	5	5	5	3	5	5	2
	25	1	2	4	1	2	2	2	1	2	3	3	2	1	2	0		2	1	2	1	1	1	1	4	5	5	5	5	3	5	5	2	4	4
	27	1	2	4	1	2	3	2	2	7	3	2	2	1	1	1	2	1	2	3	1	1	1	1	4	5	5	5	5	3	5	5	2	2	2
	27	1	2	4	1	2	3	2	2	7	3	3	1	2	1	0		1	2	3	1	1	1	1	4	5	5	5	5	3	5	5	2	2	2
	36	1	4	1	1	3	1	2	2	0	3	3	1	2	1	0		1	2	3	3	4	4	3	4	3	3	3	3	3	4	4	3	3	2
	40	1	4	1	1	3	1	1	0	4	3	3	1	2	1	0		1	1	4	4	4	4	1	4	2	2	5	5	4	4	2	2	5	5
	42	2	2	1	1	2	1	2	2	0	3	3	2	1	2	0		1	1	3	1	4	4	1	3	4	4	5	5	3	4	4	3	3	3
	28	2	2	1	1	2	1	2	2	1	2	3	1	2	3	0	1	1	3	3	4	4	4	1	1	4	4	4	4	3	5	5	2	2	2
	32	2	2	4	1	2	1	2	3	0	2	3	1	1	3	0		2	1	4	1	1	1	1	4	4	4	4	4	4	5	5	5	5	5
	28	2	4	4	1	2	3	2	2	5	3	2	1	2	1	0	2	1	1	3	1	1	1	2	4	5	5	5	5	3	5	5	2	2	2
	30	2	3	1	1	2	3	2	3	9	3	2	1	2	1	2	2	1	2	4	4	3	4	3	4	2	2	5	5	5	5	3	5	5	2
	28	2	4	4	1	2	1	2	2	1	2	3	1	2	1	2		1	3	3	4	4	4	1	1	4	4	4	4	3	5	5	2	2	2
	34	2	3	1	1	2	3	2	1	1	3	3	1	2	1	0		1	1	3	1	3	3	2	1	4	4	4	4	2	4	4	2	2	2
	32	2	4	4	1	2	3	2	3	4	3	3	1	2	1	0		1	2	4	4	4	4	3	1	5	5	5	5	3	5	5	4	4	4
	31	2	2	1	1	2	3	1	1	1	3	3	1	2	1	0		1	3	3	4	4	4	3	1	4	4	4	4	3	4	4	4	4	4
	24	2	3	4	1	2	3	1	0	4	1	3	2	2	1	0		1	2	3	1	1	1	2	4	5	5	5	5	3	5	5	4	4	4
	32	2	3	1	1	2	3	2	3	5	3	2	2	2	1	1	2	1	2	3	1	1	1	2	1	4	4	4	4	3	4	4	4	4	4
	43	2	2	1	1	2	2	2	6	1	2	2	2	0	2	1	2	1	2	3	1	1	1	2	1	4	4	4	4	3	4	4	4	4	4
	25	2	4	4	1	2	2	2	2	1	2	3	2	2	1	0		2	1	4	1	1	1	1	4	4	4	4	4	4	5	5	5	5	5
	26	2	4	4	1	2	2	2	1	2	3	3	2	2	2	0		2	1	2	1	1	1	2	4	5	5	5	5	3	5	5	2	4	4
	29	2	4	4	1	3	3	2	3	5	3	2	1	2	1	1	1	1	1	3	1	1	1	2	1	4	4	4	4	3	4	4	4	4	4
	38	2	4	4	2	2	3	2	3	5	3	2	1	2	1	1	2	1	1	3	1	1	1	2	1	4	4	4	4	3	4	4	4	4	4
	25	2	2	4	1	1	3	1	0	8	1	2	1	2	3	1	1	1	1	3	1	4	1	1	4	1	1	3	3	3	3	3	3	3	2
	42	2	2	1	1	1	3	1	0	4	1	2	1	2	1	1	1	1	1	3	1	4	1	1	4	1	1	3	3	3	3	3	3	3	2
	29	2	2	4	1	2	2	2	1	3	2	3	1	1	3	0	1	1	1	3	1	1	1	1	4	3	3	3	3	3	3	3	3	3	3
	25	2	4	1	1	2	2	2	2	1	2	3	1	2	3	0		2	1	4	1	1	1	3	4	4	4	4	4	4	5	5	5	5	5
	28	2	2	1	1	2	1	2	2	1	2	3	3	2	3	0	1	1	3	3	4	4	4	2	1	4	4	4	4	3	5	5	2	2	2
	35	2	5	4	1	2	3	2	3	1	2	3	3	2	3	0	1	1	1	3	1	1	3	2	4	5	4	5	5	3	4	4	3	3	3
	31	1	2	4	1	2	1	2	4	0	1	3	3	2	2	0	1	2	1	3	1	1	3	2	1	5	5	5	5	3	5	5	2	2	3
	41	1	2	4	2	2	2	2	2	0	1	2	2	2	3	2	2	2	2	3	1	3	3	2	3	5	5	5	5	3	4	4	3	3	3
	23	1	2	4	1	3	2	2	2	1	1	3	3	2	1	1		2	1	3	1	1	1	2	4	3	3	3	3	3	4	4	4	4	4
	45	1	2	4	2	3	1	2	1	0	3	3	3	2	1	1		2	2	3	1	1	3	3	1	4	4	4	4	3	4	4	2	2	4
	37	1	4	1	1	2	1	2	1	0	2	2	2	0	3	1	1	1	2	3	3	4	4	3	4	3	3	3	3	3	4	4	3	3	2
	42	1	2	1	1	2	2	2	1	0	1	2	2	2	2	1	1	1	1	3	1	4	4	2	3	4	4	5	5	3	4	4	3	3	3
	32	1	4	1	1	2	3	2	2	0	1	2	2	2	2	1	1	1	1	3	1	1	3	2	1	4	4	4	4	3	4	3	3	2	3
	30	1	3	4	1	3	3	2	2	9	3	3	3	1	1	0		2	3	4	4	4	4	2	4	5	5	5	5	3	5	5	4	4	4
	25	1	2	4	1	2	2	2	1	2	3	1	2	2	2	0		2	1	2	1	1	1	2	4	5	5	5	5	3	5	5	2	4	4
	37	1	2	4	2	2	1	1	0	5	3	1	1	2	1	0		1	2	4	1	1	1	2	1	5	5	5	5	3	5	5	4	4	4
	27	1	2	4	1	2	3	2	2	7	3	1	1	2	1	0		1	2	3	1	1	1	1	4	5	5	5	5	3	5	5	2	2	2
	27	1	2	4	1	2	3	2	2	7	3	2	2	2	1	1	1	1	2	3	1	1	1	1	4	5	5	5	5	3	5	5	2	2	2
	36	1	4	1	1	2	1	2	2	0	1	2	2	2	2	1	1	1	1	3	3	4	4	2	4	3	3	3	3	3	4	4	3	3	2
	42	1	2	1	1	2	1	2	1	0	1	2	2	2	2	1	1	1	1	3	1	4	4	2	3	4	4	5	5	3	4	4	3	3	3
	28	1	2	1	1	1	1	2	2	1	1	2	1	2	2	0	2	2	3	3	4	4	4	1	1	4	4	4	4	3	5	5	2	2	2
	32	2	2	4	1	1	1	2	3	0	1	2	1	1	2	0		2	1	4	1	1	1	3	4	4	4	4	4	4	5	5	5	5	5
	28	1	4	4	1	2	3	2	2	5	3	2	2	2	1	2	1	1	2	3	1	1	1	3	4	5	5	5	5	3	5	5	2	2	2
	28	1	4	4	1	3	1	1	2	1	3	3	3	2	1	0		1	3	3	4	4	4	3	1	4	4	4	4	3	5	5	2	2	2
	34	1	3	1	1	2	3	2	1	1	3	2	2	2	1	1	2	2	2	3	1	3	3	2	1	4	4	4	4	2	4	4	2	2	2
	32	1	4	4	1	2	3	2	3	4	1	2	2	2	2	0		1	2	4	4	4	4	1	1	2	2	3	3	4	1	1	1	1	1
	31	1	2	1	1	1	3	1	0	1	1	2	1	1	2	0		1	3	3	4	4	4	2	1	4	4	4	4	3	4	4	4	4	4
	24	1	3	4	1	2	3	1	0	4	1	2	2	2	2	2	2	2	2	3	1	1	1	2	4	5	5	5	5	3	5	5	4	4	4
	32	1	3	1	1	2	3	2	3	5	3	2	2	2	1	2	2	2	2	3	1	1	1	2	1	4	4	4	4	3	4	4	4	4	4
	43	1	2	1	1	2	2	2	6	0	2	2	2	0	2	2	2	1	2	3	1	1	1	1	1	4	4	4	4	3	4	4	4	4	4
	31	2	2	4	1	2	2	2	4	9	2	2	1	0	3	2	1	1	2	2	1	1	1	2	1	4	4	4	4	3	4	4	4	4	2
	25	1	4	4	1	1	2	1	0	1	1	2	1	2	3	2	1	2	1	4	1	1	1	2	4	4	4	4	4	4	5	5	5	5	5
	26	1	4	4	1	1	2	2	1	2	1	2	1	1	2	2	1	2	1	2	1	1	1	2	4	5	5	5	5	3	5	5	2	4	4
	29	1	4	4	1	1	3	2	3	5	1	2	1	2	3	2	1	1	1	3	1	1	1	2	1	4	4	4	4	3	4	4	4	4	4
	38	1	4	4	2	1	3	2	3	5	3	2	1	1	1	2	1	1	1	3	1	1	1	1	1	4	4	4	4	3	4	4	4	4	4
	25	1	2	4	1	3	3	1	0	8	3	2	3	2	1	2	1	1	1	3	1	4	4	1	4	1	1	3	3	3	3	3	3	3	2
	25	1	4	1	1	2	2	1	0	1	3	2	2	2	1	0		2	1	4	1	1	1	1	4	2	2	4	4	4	5	5	5	5	5
	28	1	2	1	1	1	1	2	2	1	1	2	1	2	3	2	2	1	3	3	4	4	4	1	1	2	2	4	4	3	5	5	2	2	2
	35	1	5	4	1	1	3	2	3	1	1	2	1	2	3	2	1	1	2	3	1	1	3	1	4	5	4	5	5	3	4	4	3	3	3
	32	1	4	1	1	2	3	1	0	0	3	3	2	1	1	0		1	2	3	1	1	3	3	1	4	4	4	4	3	4	3	3	2	3
	25	1	2	4	1	2	2	2	1	2	2	2	1	2	2	2	2	2	2	2	1	1	1	1	4	5	5	5	5	3	5	5	2	4	4
	27	1	2	4	1	2	3	2	2	7	3	2	2	1	1	2	1	2	2	3	1	1	1	1	4	2	2	5	5	3	5	5	2	2	2
	27	1	2	4	1	2	3	2	2	7	2	2	2	2	1	2	1	2	2	3	1	1	1	1	4	2	2	5	5	3	5	5	2	2	2

## Sheet: ListVariables
Variable	age	national	w_edu	w_work	h_work	h_Smoke	sal_suff	Q1_pr_first	Q2_pr_num	Q3_pr_vis	Q4_SMK_Cig	Q5_Smoke_Arg	Q6_Smoke_Elic	Q10_SMK_QUIT	Q11_Quit	Q13_a_ras_a	Q14_a_ras_b	Q19_know	Q20B_Belif	sm_fet	c_vs_a	ec_vs_a	ec_vs_b	ca_smq	a_same	fet_abor	fet_plac	fet_slow	fet_mal	sm_nwb	nb_sudd	nb_weit	nb_asma	nb_pul	nb_ear
Question	Age	Rescidancy	Highest education level	Working status	Do your hasband work?	Do your husband smoke?	is your living essental expenses are available with current family sallary?	Is this is your first pregnancy?	How many times you get pregnant?	How many times you visited healthcare centre for seeking care?	Do you smoke cigarate?	Do you smoke Argileh?	Do you smoke Elictronic Cigar?	Have you ever tried to quit?	Do you want to quit smoking?	How many times do you smoke argileh per week?	often size of argilah head	do you ever have an education about smoking during care visits?	Elictronic Cigar pass a dangurs gases affect health?	Do you think tobacoo smoking during pregnancy could affect fetus health?	Do you think Argileh:	Do you think Elictronic Cig smoking:	Do you think Elictronic cig smoking:	Do you think elictronic cigar has less affect on health than usual tobacoo cigarit?	Do you think Ajami Argileh:	Abortion	Placenta aproptio separation	preterm delivery	fetal growth retardation developmental problem	congenital birth defects	sudden death	LBW	Asthma and allirgy	respiratory infection	ear infection
Subquestion
Scale	Scale	Nominal	Nominal	Nominal	Nominal	Nominal	Nominal	Nominal	Nominal	Nominal	Nominal	Nominal	Nominal	Nominal	Nominal	Nominal	Nominal	Nominal	Nominal	Nominal	Nominal	Nominal	Nominal	Nominal	Nominal	Nominal	Nominal	Nominal	Nominal	Nominal	Nominal	Nominal	Nominal	Nominal	Nominal
Missings
Values/Labels		1 | Residant	1 | ���	1 | ����	1 | Working	1 | No	1 | ����	1 | Yes			1 | No	1 | No	1 | No	0 | Never	1 | Yes	0 | Never	1 | small	1 | Yes	1 | Yes	1 | yes, Argileh only affect	1 | Less afect than Cig	1 | Less afect than Cig	1 | Less afect than Arg	1 | Yes	1 | Less afect than Muasel	1 | Yes, Argileh caused	1 | Yes, Argileh caused	1 | Yes, Argileh caused	1 | Yes, Argileh caused	1 | Yes, Argileh caused	1 | Yes, Argileh caused	1 | Yes, Argileh caused	1 | Yes, Argileh caused	1 | Yes, Argileh caused	1 | Yes, Argileh caused
		2 | Refugee	2 | ����� ��� ���	2 | ���� ���� ����� ����� ���� �����	2 | Not Working	2 | Yes, I current smoker	2 | ������	2 | No			2 | Yes, I current smoker (during pregnancy)	2 | Yes, I current smoker (during pregnancy)	2 | Yes, I current smoker (during pregnancy)	1 | yes, less than 3 times	2 | No	1 | yes, less than 3 times	2 | large	2 | No	2 | No	2 | yes, Cigarit only affect	2 | More afect than Cig	2 | More afect than Cig	2 | More afect than Arg	2 | No	2 | More afect than Muasel	2 | Yes, cigarit caused	2 | Yes, cigarit caused	2 | Yes, cigarit caused	2 | Yes, cigarit caused	2 | Yes, cigarit caused	2 | Yes, cigarit caused	2 | Yes, cigarit caused	2 | Yes, cigarit caused	2 | Yes, cigarit caused	2 | Yes, cigarit caused
			3 | �����	3 | ��� ���� �����		3 | Yes, But current stopped	3 | ������ ���� �� ����				3 | Yes, But current stopped because of pregnancy	3 | Yes, But current stopped because of pregnancy	3 | Yes, But current stopped because of pregnancy	2 | yes, more than 3 times	3 | Don't No	2 | yes, 3 - 5 times		3 | Don't No	3 | Don't No	3 | Both cig/argi affect	3 | Same afect than Cig	3 | Same afect than Cig	3 | Same afect than Arg	3 | Don't No	3 | Same afect than Muasel	3 | Yes, both cigarit /argileh caused	3 | Yes, both cigarit /argileh caused	3 | Yes, both cigarit /argileh caused	3 | Yes, both cigarit /argileh caused	3 | Yes, both cigarit /argileh caused	3 | Yes, both cigarit /argileh caused	3 | Yes, both cigarit /argileh caused	3 | Yes, both cigarit /argileh caused	3 | Yes, both cigarit /argileh caused	3 | Yes, both cigarit /argileh caused
			4 | ���������	4 | �� ����			4 | ������ ���� �����									3 | yes, more than 5 times				4 | No	4 | Don't know	4 | Don't know	4 | Don't know		4 | Don't know	4 | Don't know	4 | Don't know	4 | Don't know	4 | Don't know	4 | Don't know	4 | Don't know	4 | Don't know	4 | Don't know	4 | Don't know	4 | Don't know
			5 | ������ ����																							5 | No	5 | No	5 | No	5 | No	5 | No	5 | No	5 | No	5 | No	5 | No	5 | No

## Sheet: Source
#	Content	Reference	Text	Type / Range*		Comment
1	QUESTION	[...]	Age	Quantity
	VARIABLES	age		[23 to 45]
	VALUES
2	QUESTION	[...]	Rescidancy	Single
	VARIABLES	national		1 to 2
	VALUES	1	Residant	1 to 1
		2	Refugee	2 to 2
3	QUESTION	[...]	Highest education level	Single
	VARIABLES	w_edu		1 to 5
	VALUES	1	���	1 to 1
		2	����� ��� ���	2 to 2
		3	�����	3 to 3
		4	���������	4 to 4
		5	������ ����	5 to 5
4	QUESTION	[...]	Working status	Single
	VARIABLES	w_work		1 to 4
	VALUES	1	����	1 to 1
		2	���� ���� ����� ����� ���� �����	2 to 2
		3	��� ���� �����	3 to 3
		4	�� ����	4 to 4
5	QUESTION	[...]	Do your hasband work?	Single
	VARIABLES	h_work		1 to 2
	VALUES	1	Working	1 to 1
		2	Not Working	2 to 2
6	QUESTION	[...]	Do your husband smoke?	Single
	VARIABLES	h_Smoke		1 to 3
	VALUES	1	No	1 to 1
		2	Yes, I current smoker	2 to 2
		3	Yes, But current stopped	3 to 3
7	QUESTION	[...]	is your living essental expenses are available with current family sallary?	Single
	VARIABLES	sal_suff		1 to 4
	VALUES	1	����	1 to 1
		2	������	2 to 2
		3	������ ���� �� ����	3 to 3
		4	������ ���� �����	4 to 4
8	QUESTION	[...]	Is this is your first pregnancy?	Single
	VARIABLES	Q1_pr_first		1 to 2
	VALUES	1	Yes	1 to 1
		2	No	2 to 2
9	QUESTION	[...]	[...]	Multiple
	VARIABLES	Q2_pr_num	How many times you get pregnant?	[0 to 9]
		Q3_pr_vis	How many times you visited healthcare centre for seeking care?	[0 to 9]
	VALUES
10	QUESTION	[...]	[...]	Matrix
	VARIABLES	Q4_SMK_Cig	Do you smoke cigarate?	1 to 3
		Q5_Smoke_Arg	Do you smoke Argileh?	1 to 3
		Q6_Smoke_Elic	Do you smoke Elictronic Cigar?	1 to 3
	VALUES	1	No	1 to 1
		2	Yes, I current smoker (during pregnancy)	2 to 2
		3	Yes, But current stopped because of pregnancy	3 to 3
11	QUESTION	[...]	Have you ever tried to quit?	Single
	VARIABLES	Q10_SMK_QUIT		0 to 2
	VALUES	0	Never	0 to 0
		1	yes, less than 3 times	1 to 1
		2	yes, more than 3 times	2 to 2
12	QUESTION	[...]	Do you want to quit smoking?	Single
	VARIABLES	Q11_Quit		1 to 3
	VALUES	1	Yes	1 to 1
		2	No	2 to 2
		3	Don't No	3 to 3
13	QUESTION	[...]	How many times do you smoke argileh per week?	Single
	VARIABLES	Q13_a_ras_a		0 to 3
	VALUES	0	Never	0 to 0
		1	yes, less than 3 times	1 to 1
		2	yes, 3 - 5 times	2 to 2
		3	yes, more than 5 times	3 to 3
14	QUESTION	[...]	often size of argilah head	Single
	VARIABLES	Q14_a_ras_b		1 to 2
	VALUES	1	small	1 to 1
		2	large	2 to 2
15	QUESTION	[...]	do you ever have an education about smoking during care visits?	Single
	VARIABLES	Q19_know		1 to 3
	VALUES	1	Yes	1 to 1
		2	No	2 to 2
		3	Don't No	3 to 3
16	QUESTION	[...]	Elictronic Cigar pass a dangurs gases affect health?	Single
	VARIABLES	Q20B_Belif		1 to 3
	VALUES	1	Yes	1 to 1
		2	No	2 to 2
		3	Don't No	3 to 3
17	QUESTION	[...]	Do you think tobacoo smoking during pregnancy could affect fetus health?	Single
	VARIABLES	sm_fet		1 to 4
	VALUES	1	yes, Argileh only affect	1 to 1
		2	yes, Cigarit only affect	2 to 2
		3	Both cig/argi affect	3 to 3
		4	No	4 to 4
18	QUESTION	[...]	[...]	Matrix
	VARIABLES	c_vs_a	Do you think Argileh:	1 to 4
		ec_vs_a	Do you think Elictronic Cig smoking:	1 to 4
	VALUES	1	Less afect than Cig	1 to 1
		2	More afect than Cig	2 to 2
		3	Same afect than Cig	3 to 3
		4	Don't know	4 to 4
19	QUESTION	[...]	Do you think Elictronic cig smoking:	Single
	VARIABLES	ec_vs_b		1 to 4
	VALUES	1	Less afect than Arg	1 to 1
		2	More afect than Arg	2 to 2
		3	Same afect than Arg	3 to 3
		4	Don't know	4 to 4
20	QUESTION	[...]	Do you think elictronic cigar has less affect on health than usual tobacoo cigarit?	Single
	VARIABLES	ca_smq		1 to 3
	VALUES	1	Yes	1 to 1
		2	No	2 to 2
		3	Don't No	3 to 3
21	QUESTION	[...]	Do you think Ajami Argileh:	Single
	VARIABLES	a_same		1 to 4
	VALUES	1	Less afect than Muasel	1 to 1
		2	More afect than Muasel	2 to 2
		3	Same afect than Muasel	3 to 3
		4	Don't know	4 to 4
22	QUESTION	[...]	Abortion	Single
	VARIABLES	fet_abor		1 to 5
	VALUES	1	Yes, Argileh caused	1 to 1
		2	Yes, cigarit caused	2 to 2
		3	Yes, both cigarit /argileh caused	3 to 3
		4	Don't know	4 to 4
		5	No	5 to 5
23	QUESTION	[...]	Placenta aproptio separation	Single
	VARIABLES	fet_plac		1 to 5
	VALUES	1	Yes, Argileh caused	1 to 1
		2	Yes, cigarit caused	2 to 2
		3	Yes, both cigarit /argileh caused	3 to 3
		4	Don't know	4 to 4
		5	No	5 to 5
24	QUESTION	[...]	preterm delivery	Single
	VARIABLES	fet_slow		1 to 5
	VALUES	1	Yes, Argileh caused	1 to 1
		2	Yes, cigarit caused	2 to 2
		3	Yes, both cigarit /argileh caused	3 to 3
		4	Don't know	4 to 4
		5	No	5 to 5
25	QUESTION	[...]	fetal growth retardation developmental problem	Single
	VARIABLES	fet_mal		1 to 5
	VALUES	1	Yes, Argileh caused	1 to 1
		2	Yes, cigarit caused	2 to 2
		3	Yes, both cigarit /argileh caused	3 to 3
		4	Don't know	4 to 4
		5	No	5 to 5
26	QUESTION	[...]	congenital birth defects	Single
	VARIABLES	sm_nwb		1 to 5
	VALUES	1	Yes, Argileh caused	1 to 1
		2	Yes, cigarit caused	2 to 2
		3	Yes, both cigarit /argileh caused	3 to 3
		4	Don't know	4 to 4
		5	No	5 to 5
27	QUESTION	[...]	sudden death	Single
	VARIABLES	nb_sudd		1 to 5
	VALUES	1	Yes, Argileh caused	1 to 1
		2	Yes, cigarit caused	2 to 2
		3	Yes, both cigarit /argileh caused	3 to 3
		4	Don't know	4 to 4
		5	No	5 to 5
28	QUESTION	[...]	LBW	Single
	VARIABLES	nb_weit		1 to 5
	VALUES	1	Yes, Argileh caused	1 to 1
		2	Yes, cigarit caused	2 to 2
		3	Yes, both cigarit /argileh caused	3 to 3
		4	Don't know	4 to 4
		5	No	5 to 5
29	QUESTION	[...]	Asthma and allirgy	Single
	VARIABLES	nb_asma		1 to 5
	VALUES	1	Yes, Argileh caused	1 to 1
		2	Yes, cigarit caused	2 to 2
		3	Yes, both cigarit /argileh caused	3 to 3
		4	Don't know	4 to 4
		5	No	5 to 5
30	QUESTION	[...]	respiratory infection	Single
	VARIABLES	nb_pul		1 to 5
	VALUES	1	Yes, Argileh caused	1 to 1
		2	Yes, cigarit caused	2 to 2
		3	Yes, both cigarit /argileh caused	3 to 3
		4	Don't know	4 to 4
		5	No	5 to 5
31	QUESTION	[...]	ear infection	Single
	VARIABLES	nb_ear		1 to 5
	VALUES	1	Yes, Argileh caused	1 to 1
		2	Yes, cigarit caused	2 to 2
		3	Yes, both cigarit /argileh caused	3 to 3
		4	Don't know	4 to 4
		5	No	5 to 5
* -	A special column for quickly transforming this source into ready-to-use reports, using the N'table tabulation software.
